# Supplementary material for: Computational Analysis of S1PR1 SNPs Reveals Drug Binding Modes Relevant to Multiple Sclerosis Treatment
Source: Pharmaceutics. 2024 Nov 3;16(11):1413. doi: 10.3390/pharmaceutics16111413 (PMC11597183; doi:10.3390/pharmaceutics16111413)
Supplement: Supplementary file 1 [file pharmaceutics-16-01413-s001.zip]

Archive with 1 entries (1 files):
- pharmaceutics-3262166-supplementary.pdf
